# Supplementary material for: Nutritional Counseling Based on Mindful Eating for the Eating Behavior of People Living with Overweight and Obesity: A Randomized Clinical Trial
Source: Nutrients. 2024 Dec 20;16(24):4388. doi: 10.3390/nu16244388 (PMC11676100; doi:10.3390/nu16244388)
Supplement: Supplementary file 1 [file nutrients-16-04388-s001.zip]

Archive with 1 entries (1 files):
- nutrients-3344174-supplementary.pdf
